# Supplementary material for: Possible role of NO/NMDA pathway in the autistic-like behaviors induced by maternal separation stress in mice
Source: PLoS One. 2023 Oct 10;18(10):e0292631. doi: 10.1371/journal.pone.0292631 (PMC10564128; doi:10.1371/journal.pone.0292631)
Supplement: S1 Data — (XLSX) [file pone.0292631.s001.xlsx]

## Sheet: sociability
Saline	Saline	Ketamin/5	NMDA 10	L-arg 50	L-NAME
0.154599	-0.69671	-0.19385	0.276342	-0.51786	0.128834
0.273901	-0.70534	0.320293	-0.07193	-0.2381	0.016977
0.013487	-0.75439	0.029268	0.410646	-0.54342	0.059623
0.459144	-0.56879	0.11054	0.467857	-0.22977	0.177914
-0.03789	-0.61151	0.231527	0.308271	-0.19332	-0.19534

## Sheet: SPI
Saline	Saline	Ketamin/5	NMDA 10	L-arg 50	L-NAME
0.221154	-0.45675	0.400697	-0.195335	-0.316456	0.142857
0.240695	-0.25971	0.170934	0.435216	-0.140984	0.043956
0.543103	-0.32387	0.344828	-0.285266	-0.339189	0.184987
0.260714	-0.34678	0.327327	-0.096774	-0.33913	0.312336
0.23676	-0.30518	0.297071	-0.3	-0.23506	0.070175

## Sheet: MBT
Saline	Saline	Ketamin/5	NMDA 10	L-arg 50	L-NAME
2	13	6	12	16	11
3	14	3	13	11	10
5	16	10	15	20	9
1	14	4	11	20	10
1	16	3	8	16	8

## Sheet: T1
Saline	Saline	Ketamin/5	NMDA 10	L-arg 50	L-NAME
13.12	2.36	4.21	6.32	5.21	21.21
14.15	5.45	3.21	12.15	3.84	11.36
11.36	12.36	14.25	14.56	15.24	10.65
9.25	14.21	13.21	3.21	10.36	4.65
5.28	6.32	6.32	8.54	9.54	7.51

## Sheet: T2
Saline	Saline	Ketamin/5	NMDA 10	L-arg 50	L-NAME
60	16.35	44.21	12.254	36.54	36.98
52.32	17.58	39.21	32.21	21.87	60
41.21	19.87	35.54	15.45	16.54	34.25
25.21	25.87	39.98	36.21	29.87	33.98
60	24.12	41.21	11.69	16.07	38.314

## Sheet: EPM NUMBER
Saline	Saline	Ketamin/5	NMDA 10	L-arg 50	L-NAME
21	10	17	11	9	28
20	12	22	12	6	15
16	12	14	16	12	17
19	8	20	14	5	27
12	7	20	6	4	19

## Sheet: EPM TIME
Saline	Saline	Ketamin/5	NMDA 10	L-arg 50	L-NAME
145	42.1	136	16.18	22.56	66
136	83	163	63	71	75
175	63	123	72	66	52.12
163	52.13	154	48.9	42.87	68
114	36.87	163	30.21	60.12	83

## Sheet: NITRITE
Saline	Saline	Ketamin/5	NMDA 10	L-arg 50	L-NAME
320	523	456	754	965	483
348	546	487	754	874	429
212	587	553	723	963	401
230	520	492	778	895	428
340	551	473	713	924	486

## Sheet: iNOS
Saline	Saline	Ketamin/5	NMDA 10	L-arg 50	L-NAME
1.3019	1.32974	0.444332	1.49568	2.12722	0.600339
0.798904	1.50294	0.444332	1.70851	2.14222	0.874984
1.10287	1.42974	0.28207	1.54892	1.55898	0.54092
0.871771	1.50294	0.345813	1.09573	2.06053	0.269444
0.982543	1.48652	0.365418	1.39562	1.98451	0.485623

## Sheet:  nNOS
Saline	Saline	Ketamin/5	NMDA 10	L-arg 50	L-NAME
0.667401	2.8353	0.23065	3.39259	4.28727	0.221655
0.375185	3.12518	0.7856	2.16501	4.81215	1.46416
2.28318	2.8353	0.56193	2.41051	3.72303	0.266715
1.84915	3.17514	0.46442	2.14326	3.85422	0.207479
1.01456	2.18526	0.504269	2.38452	4.1236	0.352641

[truncated: 2 more sheets: NR2A, NR2b ]
